# Supplementary material for: Synthesis of Quinoline-Based Rh–Sb Complexes: Inhibition of Halide Transfer to Access a Rh→Sb Z‑Type Interaction
Source: Organometallics. 2025 Aug 1;44(15):1639–43. doi: 10.1021/acs.organomet.5c00187 (PMC12344757; doi:10.1021/acs.organomet.5c00187)
Supplement: Supplementary file 2 [file om5c00187_si_002.xyz]

54
3 | Energy = -2588.788739 Hartree
Sb    2.137481156000      8.550604637000     12.920720913000
Rh    4.368688312000      9.511308681000     12.232010905000
Cl    6.532948467000     10.668658748000     11.445517832000
Cl   -0.084598006000      7.718069545000     13.582194961000
O     3.425670245000     12.319087868000     12.429268869000
N     5.087919364000      7.561743547000     12.101069858000
N     3.654295264000      9.368272653000     10.277365723000
N     4.897563354000      9.539465673000     14.229288036000
C     3.735255271000     11.282923836000     12.363290890000
C     6.364751436000      7.388298507000     11.837156834000
H     6.916107509000      8.156659586000     11.756866834000
C     6.961354492000      6.115619444000     11.666290845000
H     7.898364573000      6.043425433000     11.526704841000
C     6.186745470000      4.996112361000     11.700125856000
H     6.557603470000      4.140398300000     11.525147842000
C     4.806038344000      5.147031368000     12.006331890000
C     3.960674286000      4.034281291000     12.095994889000
H     4.313381310000      3.158768227000     11.978688888000
C     2.626865191000      4.205474301000     12.353139895000
H     2.051696147000      3.449187247000     12.364372899000
C     2.096947152000      5.473648382000     12.598443925000
H     1.173674085000      5.563794414000     12.801283914000
C     2.899061209000      6.595408475000     12.551074888000
C     4.268950307000      6.433226443000     12.212724882000
C     4.493865323000      9.372777697000      9.255550649000
H     5.424570367000      9.328988650000      9.440593667000
C     4.094370293000      9.435848693000      7.922453568000
H     4.736122339000      9.365209669000      7.225994500000
C     2.783736199000      9.598030672000      7.631472545000
H     2.499814179000      9.710612708000      6.732292500000
C     1.836251134000      9.595778705000      8.697273626000
C     0.449458032000      9.762465729000      8.450278610000
H     0.139219010000      9.923521724000      7.566645528000
C    -0.443979032000      9.692637721000      9.489011692000
H    -1.369019099000      9.835064720000      9.326925653000
C     0.004751000000      9.413323682000     10.795040775000
H    -0.624445045000      9.327096683000     11.501446840000
C     1.341325094000      9.264656678000     11.052185780000
C     2.307147166000      9.413323682000     10.028678716000
C     6.150524452000      9.712909708000     14.571021072000
H     6.798814472000      9.765461719000     13.879147008000
C     6.588881497000      9.825536724000     15.892276119000
H     7.514341543000      9.910884707000     16.087063142000
C     5.676334434000      9.809768724000     16.887023194000
H     5.957150438000      9.931337725000     17.785849273000
C     4.302960307000      9.613798672000     16.597734216000
C     3.326500238000      9.616051697000     17.578948271000
H     3.575209258000      9.772646728000     18.482172342000
C     2.018160148000      9.402060673000     17.276125268000
H     1.365391097000      9.412174679000     17.967441314000
C     1.625983115000      9.165545642000     15.946412169000
H     0.711747051000      9.012936639000     15.736618155000
C     2.567028183000      9.158787679000     14.963506070000
C     3.926327285000      9.429091682000     15.232494115000
55
4 | Energy = -2328.547395 Hartree
Sb    1.711016121000      7.353798532000      3.429004247000
Rh    3.523858253000      6.190392454000      4.772193342000
Cl    5.299753383000      4.898710351000      6.254764432000
F     0.103541008000      6.466711457000      4.299098308000
F     0.367167026000      8.279548620000      2.299206163000
O     1.544343110000      4.457101321000      6.209643446000
N     4.950278356000      7.305145552000      3.698982266000
N     3.325136241000      7.751962554000      6.169437458000
N     3.613527258000      4.751166341000      3.247778232000
C     6.229786472000      7.054504505000      3.923839284000
H     6.443740454000      6.375199459000      4.552279326000
C     7.292870545000      7.722316562000      3.295429236000
H     8.194406593000      7.490306524000      3.486841251000
C     6.999313488000      8.713475604000      2.404934174000
H     7.698019548000      9.213784647000      1.999580142000
C     5.647950425000      8.992939666000      2.086261148000
C     5.286333379000      9.978019731000      1.136201080000
H     5.960027416000     10.510587736000      0.730504051000
C     3.972425286000     10.169899719000      0.796681058000
H     3.738134271000     10.819405789000      0.143566010000
C     2.974163214000      9.402688701000      1.417645101000
H     2.067731149000      9.532303683000      1.163065086000
C     3.269616234000      8.467934609000      2.385575172000
C     4.624880333000      8.258600609000      2.737008197000
C     4.136748300000      7.760612538000      7.228204503000
H     4.786919344000      7.071591533000      7.298669534000
C     4.085337296000      8.729510627000      8.246764607000
H     4.680608339000      8.686025646000      8.985488638000
C     3.172840230000      9.725338706000      8.154438576000
H     3.122977223000     10.387438771000      8.833985615000
C     2.298984163000      9.780317682000      7.052487493000
C     1.368410101000     10.835645762000      6.909531476000
H     1.328861097000     11.522039826000      7.565237546000
C     0.525298038000     10.873728797000      5.834384438000
H    -0.101865008000     11.581530832000      5.741329413000
C     0.595504045000      9.864029713000      4.872411353000
H     0.001061000000      9.891924709000      4.131810298000
C     1.497208107000      8.829845650000      4.963247358000
C     2.379537170000      8.767299651000      6.053285434000
C     4.532988328000      3.825710274000      3.307342238000
H     5.169304370000      3.881270282000      4.011132289000
C     4.651594333000      2.754453197000      2.407912172000
H     5.339327374000      2.106823150000      2.508130178000
C     3.751685272000      2.670073191000      1.387863101000
H     3.806908273000      1.953603143000      0.766154056000
C     2.750516197000      3.629311261000      1.253842088000
C     1.767689125000      3.542181253000      0.232303017000
H     1.805284131000      2.840027206000     -0.406873029000
C     0.764310053000      4.474647320000      0.169760012000
H     0.087770006000      4.392926319000     -0.492364036000
C     0.724691050000      5.553744386000      1.078125079000
H     0.032277002000      6.200267431000      1.007585074000
C     1.681091121000      5.682102413000      2.069881149000
C     2.685753194000      4.712410341000      2.191989159000
C     2.257365161000      5.146269369000      5.673559429000
